# Supplementary material for: Robust Bioinformatics Approaches Result in the First Polygenic Risk Score for BMI in Greek Adults
Source: J Pers Med. 2023 Feb 14;13(2):327. doi: 10.3390/jpm13020327 (PMC9960517; doi:10.3390/jpm13020327)
Supplement: Supplementary file 1 [file jpm-13-00327-s001.zip]

Archive with 4 entries (4 files):
- Supplementary_figures.pdf
- Supplementary_Table_S1.xlsx
- Supplementary_Table_S2.pdf
- Supplementary_Table_S3.pdf
