# Supplementary material for: Robust Bioinformatics Approaches Result in the First Polygenic Risk Score for BMI in Greek Adults
Source: J Pers Med. 2023 Feb 14;13(2):327. doi: 10.3390/jpm13020327 (PMC9960517; doi:10.3390/jpm13020327)
Supplement: Supplementary file 1 [file jpm-13-00327-s001.zip › Supplementary_Table_S1.xlsx]

## Sheet: Supplementary_Table_S2
Supplementary Table S1: Number of iterations and effect of all SNPs examined.
rs id	frequency (100 iterations)	effect	OR
rs11668205	96	-0.325754	0.721982
rs11994887	64	-0.262923	0.768801
rs9295609	62	-0.221097	0.801639
rs4279903	61	0.198356	1.2194
rs12588521	60	-0.290499	0.74789
rs1332010	60	0.197648	1.21853
rs16883347	60	0.232483	1.26173
rs2108929	60	-0.281552	0.754612
rs1213402	58	-0.277976	0.757315
rs1499951	58	-0.28408	0.752706
rs7407266	58	0.162551	1.17651
rs9848915	58	-0.272895	0.761172
rs12941504	57	-0.213345	0.807877
rs1461920	57	-0.144307	0.865622
rs2691505	57	0.150908	1.16289
rs113990664	56	-0.163085	0.849519
rs4861680	56	0.156324	1.16921
rs7122189	56	-0.219925	0.802579
rs7176478	56	0.21009	1.23379
rs9303353	56	0.140039	1.15032
rs962682	56	-0.171701	0.842231
rs9897526	56	0.191341	1.21087
rs1056896	55	0.185506	1.20383
rs12478622	54	-0.234437	0.791016
rs12959396	54	0.147374	1.15879
rs1604953	54	-0.17161	0.842308
rs4906842	54	-0.173873	0.840403
rs12145632	53	-0.182569	0.833127
rs6541160	53	-0.209923	0.810647
rs6827349	53	0.14465	1.15563
rs756325	53	0.211103	1.23504
rs983585	53	-0.169588	0.844012
rs10500800	52	-0.230429	0.794193
rs13058401	52	-0.236776	0.789168
rs1563556	52	-0.150676	0.860127
rs55906926	52	0.283481	1.32774
rs56115087	52	-0.222391	0.800603
rs1128250	51	0.164662	1.17899
rs1673000	51	-0.215948	0.805777
rs6677968	51	0.144549	1.15552
rs7101190	51	0.170232	1.18558
rs8064152	51	-0.224151	0.799195
rs989632	51	-0.250872	0.778122
rs10901376	50	0.15818	1.17138
rs1109771	50	0.151916	1.16406
rs11904043	50	-0.160222	0.851955
rs12052178	50	-0.136768	0.872172
rs12139329	50	-0.165837	0.847184
rs12909478	50	0.16306	1.17711
rs16838023	50	0.16384	1.17803
rs488248	50	-0.170482	0.843258
rs7925657	50	0.142327	1.15295
rs12466395	49	-0.143846	0.866021
rs17455693	49	-0.168336	0.84507
rs2839644	49	-0.17819	0.836784
rs6694023	49	-0.161533	0.850838
rs78457560	49	-0.25513	0.774815
rs8016755	49	-0.132007	0.876335
rs1345934	48	-0.144756	0.865233
rs3912662	48	0.158048	1.17122
rs4346760	48	-0.127959	0.87989
rs480039	48	-0.173613	0.840622
rs4937166	48	-0.170755	0.843028
rs6016500	48	0.220392	1.24656
rs7264181	48	0.197286	1.21809
rs955975	48	0.165892	1.18045
rs987174	48	-0.265751	0.76663
rs9877544	48	-0.135372	0.873391
rs9924586	48	-0.151622	0.859313
rs2856330	47	-0.213801	0.807509
rs6449263	47	-0.123672	0.883669
rs6881547	47	-0.174727	0.839687
rs6900225	47	0.189038	1.20809
rs7279498	47	-0.169416	0.844157
rs7989395	47	-0.172584	0.841487
rs11106815	46	-0.190596	0.826466
rs11121141	46	-0.166324	0.846772
rs2288061	46	-0.177761	0.837142
rs237108	46	-0.161081	0.851223
rs2392445	46	-0.211141	0.80966
rs2807854	46	-0.13816	0.870959
rs4599028	46	-0.18578	0.830456
rs575478	46	-0.257003	0.773366
rs6510364	46	-0.120742	0.886263
rs7943949	46	-0.200311	0.818476
rs9897341	46	-0.174271	0.840069
rs1382425	45	-0.209858	0.8107
rs233958	45	-0.146388	0.863822
rs284729	45	0.197514	1.21837
rs4867856	45	-0.148169	0.862285
rs540375	45	-0.138013	0.871087
rs13357315	44	-0.193457	0.824105
rs17008392	44	0.240232	1.27154
rs17776995	44	-0.209867	0.810692
rs5765681	44	-0.167349	0.845905
rs7144237	44	-0.137906	0.871181
rs901285	44	-0.238964	0.787443
rs11121937	43	0.13541	1.14501
rs13182748	43	0.156118	1.16896
rs13297661	43	0.130994	1.13996
rs1357134	43	-0.136223	0.872648
rs16846210	43	-0.165111	0.8478
rs1860304	43	-0.170029	0.843641
rs1959169	43	-0.212534	0.808533
rs2309942	43	0.138368	1.1484
rs2852786	43	0.145421	1.15653
rs3741565	43	-0.182105	0.833514
rs3808986	43	-0.231172	0.793603
rs4807505	43	0.171137	1.18665
rs4925403	43	-0.203892	0.815551
rs697505	43	-0.175773	0.838808
rs6981400	43	-0.16746	0.84581
rs10935254	42	-0.150471	0.860302
rs11157000	42	-0.135777	0.873038
rs11608342	42	-0.176385	0.838295
rs11689662	42	-0.18104	0.834402
rs12614570	42	0.133843	1.14321
rs12931774	42	-0.183571	0.832293
rs1420123	42	0.155306	1.16802
rs2281144	42	-0.190103	0.826874
rs2758615	42	0.129133	1.13784
rs2955742	42	-0.191082	0.826065
rs4806908	42	0.134689	1.14418
rs4852508	42	-0.197861	0.820484
rs4979009	42	-0.142361	0.867308
rs586379	42	0.179712	1.19687
rs59038615	42	-0.17599	0.838626
rs6730873	42	0.129299	1.13803
rs6822346	42	0.138813	1.14891
rs7077407	42	0.120968	1.12859
rs7104900	42	0.153867	1.16634
rs7256086	42	-0.20064	0.818207
rs7430102	42	0.185439	1.20375
rs7694518	42	0.180304	1.19758
rs78036224	42	0.248957	1.28269
rs8111919	42	-0.171	0.842822
rs9882796	42	0.147893	1.15939
rs1015310	41	-0.132038	0.876307
rs10508741	41	-0.146386	0.863825
rs10959370	41	0.249514	1.2834
rs11224017	41	0.150652	1.16259
rs11259736	41	-0.167693	0.845614
rs11648289	41	-0.129338	0.878677
rs11687151	41	-0.18503	0.83108
rs12192629	41	-0.159928	0.852205
rs12466549	41	-0.135485	0.873293
rs12581737	41	-0.196294	0.82177
rs12681882	41	-0.178524	0.836504
rs1400871	41	-0.144597	0.865371
rs1556675	41	0.162115	1.176
rs1561699	41	-0.162987	0.849602
rs2076408	41	-0.161035	0.851262
rs2472802	41	-0.169044	0.844472
rs2813458	41	-0.175466	0.839066
rs3101186	41	0.198388	1.21943
rs36107033	41	-0.247376	0.780847
rs4341972	41	0.138324	1.14835
rs440583	41	-0.169856	0.843787
rs483394	41	0.156618	1.16955
rs62107643	41	-0.244019	0.783473
rs6455019	41	-0.180085	0.835199
rs6906804	41	0.150242	1.16212
rs6918155	41	0.16043	1.17402
rs8003359	41	-0.181305	0.834181
rs8013199	41	-0.181414	0.83409
rs817362	41	-0.22142	0.80138
rs879681	41	0.197196	1.21798
rs9304414	41	-0.152022	0.85897
rs9878545	41	-0.120873	0.886147
rs10148212	40	-0.192537	0.824864
rs1106978	40	-0.14801	0.862422
rs11866097	40	-0.197333	0.820917
rs1354350	40	-0.130177	0.87794
rs1405406	40	-0.180443	0.834901
rs16838452	40	-0.181695	0.833855
rs17171046	40	-0.177167	0.83764
rs17237942	40	-0.146612	0.863629
rs1822809	40	-0.16178	0.850628
rs2503815	40	-0.185625	0.830585
rs2589141	40	-0.148067	0.862374
rs2863384	40	0.180731	1.19809
rs342174	40	-0.182831	0.832909
rs4790904	40	-0.138626	0.870553
rs55667536	40	-0.331439	0.71789
rs6007778	40	-0.200854	0.818032
rs6989157	40	-0.189935	0.827013
rs857138	40	-0.156906	0.854785
rs9325887	40	0.168659	1.18372
rs10076573	39	0.165889	1.18044
rs10146690	39	-0.145193	0.864855
rs10477436	39	-0.129262	0.878744
rs10492094	39	-0.125703	0.881877
rs11621403	39	0.203013	1.22509
rs1163377	39	-0.1455	0.86459
rs1170994	39	0.161757	1.17558
rs11811436	39	0.174909	1.19114
rs11922267	39	-0.176977	0.837799
rs12417297	39	-0.232895	0.792237
rs12772906	39	-0.184202	0.831768
rs147762374	39	-0.160322	0.851869
rs1544686	39	-0.184251	0.831727
rs1556146	39	-0.198734	0.819768
rs16907144	39	0.158523	1.17178
rs17091684	39	-0.169665	0.843947
rs1791159	39	-0.134932	0.873775
rs2173537	39	-0.180237	0.835072
rs2376100	39	0.270528	1.31066
rs2649188	39	0.122599	1.13043
rs2710804	39	-0.135608	0.873184
rs275339	39	0.17152	1.18711
rs4388209	39	0.113824	1.12055
rs4724298	39	-0.179291	0.835862
rs4816499	39	-0.256245	0.773953
rs6712770	39	-0.161215	0.851109
rs6925019	39	-0.179622	0.835586
rs7620686	39	-0.116506	0.890024
rs824003	39	-0.162957	0.849628
rs9533784	39	-0.182495	0.833189
rs1032151	38	-0.1486	0.861913
rs10458443	38	0.157657	1.17076
rs11106473	38	-0.185816	0.830427
rs11602776	38	0.170025	1.18533
rs11759402	38	-0.154175	0.857122
rs11780206	38	-0.204419	0.815121
rs11783343	38	-0.178607	0.836435
rs12246329	38	-0.148457	0.862037
rs12473883	38	-0.163999	0.848743
rs1248465	38	-0.118936	0.887865
rs13405786	38	-0.190585	0.826475
rs1786412	38	-0.144162	0.865747
rs2251188	38	0.138076	1.14806
rs2422840	38	-0.170721	0.843057
rs285461	38	-0.221145	0.8016
rs34361729	38	-0.211004	0.809771
rs4253427	38	0.127626	1.13613
rs4559489	38	-0.232214	0.792776
rs4751284	38	0.116341	1.12338
rs4794785	38	0.226712	1.25447
rs6065084	38	0.157302	1.17035
rs6973044	38	-0.228111	0.796036
rs7275495	38	-0.159611	0.852476
rs8464	38	-0.175982	0.838633
rs9562038	38	-0.166981	0.846216
rs10508561	37	0.155748	1.16853
rs10765861	37	-0.123483	0.883836
rs10939667	37	0.143542	1.15436
rs11752561	37	0.178228	1.1951
rs1287949	37	-0.135919	0.872914
rs12928792	37	-0.11811	0.888598
rs1446427	37	0.145306	1.15639
rs1476078	37	-0.207155	0.812894
rs2274442	37	-0.222228	0.800733
rs2297563	37	-0.138652	0.870531
rs2382394	37	-0.295083	0.74447
rs2581925	37	0.135819	1.14547
rs2880974	37	-0.143929	0.865949
rs3849346	37	-0.191176	0.825988
rs4143630	37	-0.125875	0.881725
rs4261213	37	0.121382	1.12906
rs7144194	37	-0.131499	0.87678
rs72696876	37	0.17133	1.18688
rs7589592	37	0.113915	1.12066
rs9807305	37	0.176512	1.19305
rs10101912	36	-0.217885	0.804218
rs1010304	36	-0.28657	0.750834
rs1016071	36	-0.123569	0.88376
rs10851193	36	0.105358	1.11111
rs10899014	36	-0.299626	0.741095
rs12118086	36	0.181836	1.19942
rs12337816	36	-0.222317	0.800661
rs12673506	36	-0.185004	0.831101
rs12948545	36	-0.139738	0.869586
rs13335201	36	-0.171548	0.84236
rs1350888	36	0.11881	1.12616
rs1491386	36	0.208738	1.23212
rs1570818	36	0.161503	1.17528
rs1617356	36	-0.131898	0.876431
rs17009383	36	0.168139	1.1831
rs17106110	36	-0.139741	0.869584
rs17126387	36	0.223227	1.2501
rs17366341	36	-0.162322	0.850167
rs17662327	36	0.14715	1.15853
rs1790692	36	-0.16607	0.846987
rs218685	36	0.142751	1.15344
rs2302688	36	0.13391	1.14329
rs2459110	36	-0.123803	0.883554
rs2485662	36	0.116015	1.12301
rs3913641	36	-0.127474	0.880317
rs4718965	36	-0.190496	0.826549
rs4729041	36	-0.18693	0.829502
rs4850836	36	-0.146091	0.864079
rs6019784	36	0.137512	1.14742
rs6084802	36	-0.13511	0.87362
rs7149564	36	-0.261682	0.769756
rs7241127	36	-0.140085	0.869285
rs7295237	36	-0.252748	0.776664
rs7623055	36	0.123122	1.13102
rs7732443	36	0.1964	1.21701
rs784612	36	-0.173568	0.84066
rs7861175	36	0.140404	1.15074
rs8009629	36	-0.130628	0.877544
rs8088662	36	0.212307	1.23653
rs9363725	36	0.277937	1.3204
rs9377661	36	0.189219	1.20831
rs9847987	36	0.26275	1.3005
rs10131354	35	-0.183645	0.832231
rs10252228	35	0.120631	1.12821
rs10824306	35	-0.144774	0.865218
rs11013723	35	0.205084	1.22763
rs11726275	35	-0.132627	0.875792
rs12221258	35	-0.149856	0.860832
rs12290206	35	-0.153478	0.85772
rs12485826	35	-0.16939	0.84418
rs12584740	35	-0.140091	0.869279
rs13128106	35	-0.237812	0.788351
rs17158276	35	-0.178448	0.836567
rs1808973	35	-0.119334	0.887511
rs2265958	35	-0.182243	0.833399
rs2332264	35	0.132596	1.14179
rs2384792	35	-0.129733	0.87833
rs2567819	35	0.195192	1.21554
rs2842344	35	-0.199264	0.819334
rs2850929	35	0.157779	1.17091
rs3820383	35	0.171723	1.18735
rs3853241	35	-0.170603	0.843156
rs4295727	35	-0.141765	0.867825
rs4658879	35	-0.174403	0.839959
rs4938044	35	-0.204375	0.815157
rs5761487	35	0.141173	1.15162
rs6436132	35	0.137995	1.14797
rs6810740	35	-0.159123	0.852891
rs6821900	35	-0.188469	0.828226
rs71415931	35	-0.203381	0.815967
rs714668	35	0.237791	1.26844
rs73168114	35	-0.221493	0.801321
rs7323430	35	0.150152	1.16201
rs73371641	35	-0.251769	0.777425
rs7499658	35	0.15436	1.16691
rs755719	35	0.111622	1.11809
rs75838234	35	-0.184033	0.831908
rs762418	35	0.142348	1.15298
rs7894073	35	-0.256118	0.77405
rs9696313	35	-0.123854	0.883509
rs10274223	34	-0.204293	0.815223
rs10493768	34	-0.131317	0.87694
rs10510331	34	-0.137361	0.871656
rs10768599	34	0.141082	1.15152
rs10836480	34	-0.155353	0.856113
rs111590974	34	-0.172049	0.841938
rs11236811	34	0.149069	1.16075
rs11726724	34	-0.182289	0.833361
rs12462047	34	0.136782	1.14658
rs12539927	34	0.135595	1.14522
rs12691488	34	-0.137873	0.871209
rs12912964	34	-0.168319	0.845084
rs12914115	34	-0.17196	0.842013
rs13174761	34	-0.128444	0.879463
rs1579783	34	0.141325	1.1518
rs16861616	34	0.159473	1.17289
rs16939800	34	-0.182256	0.833388
rs17062130	34	-0.135931	0.872903
rs17077435	34	0.188636	1.2076
rs1874492	34	-0.111958	0.894082
rs1883328	34	0.129663	1.13844
rs2134590	34	-0.210082	0.810518
rs2298162	34	0.131486	1.14052
rs2824483	34	0.106073	1.1119
rs2845891	34	-0.128947	0.87902
rs2932195	34	0.144207	1.15512
rs34914577	34	-0.225327	0.798255
rs3776203	34	-0.144848	0.865153
rs41931	34	0.11277	1.11937
rs4298155	34	-0.156973	0.854727
rs4758371	34	0.12463	1.13273
rs4823406	34	0.156392	1.16928
rs4952955	34	-0.130984	0.877232
rs554689	34	0.127398	1.13587
rs581635	34	-0.145327	0.86474
rs62361950	34	-0.151321	0.859572
rs6551237	34	0.22565	1.25314
rs7008022	34	0.242418	1.27433
rs7100586	34	-0.144128	0.865777
rs7255401	34	0.134137	1.14355
rs74541574	34	0.172128	1.18783
rs7784792	34	-0.146034	0.864128
rs7790986	34	-0.144715	0.865269
rs7806416	34	0.127428	1.1359
rs7975710	34	0.155559	1.16831
rs8045510	34	-0.221188	0.801566
rs8093815	34	0.125628	1.13386
rs815048	34	0.211954	1.23609
rs824475	34	-0.166211	0.846868
rs9459389	34	-0.128368	0.87953
rs10831827	33	-0.196005	0.822008
rs10905091	33	-0.160823	0.851443
rs10932068	33	-0.14285	0.866884
rs11086985	33	-0.118113	0.888596
rs1113162	33	-0.17772	0.837176
rs11161745	33	-0.180045	0.835233
rs11162205	33	0.120985	1.12861
rs11176750	33	-0.180027	0.835248
rs11248489	33	-0.176326	0.838345
rs11736271	33	-0.118795	0.887989
rs11787985	33	-0.206635	0.813316
rs12213919	33	-0.185746	0.830484
rs12343684	33	0.152547	1.1648
rs12405671	33	0.116595	1.12366
rs12924699	33	-0.223971	0.799338
rs13010721	33	-0.134916	0.873789
rs13017637	33	0.112147	1.11868
rs13077666	33	-0.185018	0.831089
rs13136084	33	0.11593	1.12292
rs13317985	33	-0.218878	0.80342
rs1423742	33	0.186142	1.20459
rs1454980	33	-0.165086	0.847821
rs1513626	33	-0.163292	0.849343
rs1544762	33	-0.162646	0.849892
rs17054698	33	-0.210392	0.810266
rs17084858	33	-0.119226	0.887607
rs17583889	33	0.140342	1.15067
rs17612133	33	0.1583	1.17152
rs17620481	33	0.166107	1.1807
rs17660319	33	-0.165206	0.847719
rs17806911	33	0.149458	1.1612
rs206582	33	-0.171064	0.842768
rs2296751	33	-0.161396	0.850955
rs2310328	33	-0.187154	0.829316
rs2384235	33	-0.11911	0.88771
rs244791	33	-0.158153	0.853719
rs2531210	33	-0.155436	0.856042
rs2725787	33	-0.11212	0.893937
rs2764447	33	-0.210534	0.810151
rs2876453	33	-0.115763	0.890686
rs3004047	33	-0.143621	0.866216
rs355666	33	-0.117086	0.889509
rs4238861	33	-0.113815	0.892423
rs4312316	33	-0.125466	0.882086
rs4733924	33	-0.147499	0.862863
rs4804803	33	0.131423	1.14045
rs551510	33	-0.110993	0.894945
rs6000813	33	-0.130356	0.877783
rs62339072	33	0.177487	1.19421
rs62342746	33	0.232362	1.26158
rs6764486	33	-0.14141	0.868133
rs67862470	33	0.112264	1.11881
rs6902027	33	-0.207048	0.81298
rs7140186	33	-0.202431	0.816742
rs73162797	33	-0.129538	0.878501
rs7437891	33	0.111295	1.11772
rs7545738	33	0.204906	1.22741
rs7958769	33	0.133774	1.14313
rs796152	33	0.165066	1.17947
rs807856	33	-0.118845	0.887945
rs9466028	33	0.160032	1.17355
rs9680244	33	-0.219664	0.802789
rs9872548	33	0.204536	1.22696
rs1012319	32	-0.199633	0.819032
rs10183482	32	-0.196545	0.821565
rs10446282	32	-0.203809	0.815618
rs10494117	32	-0.217207	0.804763
rs10519804	32	-0.15053	0.860252
rs10984414	32	-0.152467	0.858588
rs11221109	32	-0.143237	0.866548
rs11563133	32	-0.131688	0.876614
rs11790480	32	0.139814	1.15006
rs11849893	32	-0.145781	0.864347
rs12032754	32	-0.271587	0.762169
rs12121502	32	-0.220213	0.802348
rs12135822	32	-0.192137	0.825194
rs12338960	32	0.145255	1.15633
rs12471982	32	0.155385	1.16811
rs12830764	32	0.1328	1.14202
rs13039047	32	0.126561	1.13492
rs1325934	32	-0.227927	0.796182
rs1403086	32	0.197578	1.21845
rs1521372	32	-0.141444	0.868104
rs16909095	32	-0.109953	0.895876
rs16974346	32	-0.166752	0.846409
rs17188013	32	-0.196496	0.821605
rs17510714	32	-0.209821	0.810729
rs17642708	32	0.122933	1.13081
rs17656626	32	0.154496	1.16707
rs1866667	32	0.13508	1.14463
rs1958485	32	-0.168828	0.844654
rs2305849	32	0.140668	1.15104
rs2361796	32	-0.123535	0.88379
rs2390337	32	-0.182884	0.832865
rs2528865	32	-0.170574	0.843181
rs2726312	32	0.155967	1.16879
rs2963127	32	-0.166688	0.846464
rs34537795	32	0.213058	1.23746
rs3735557	32	0.129074	1.13777
rs4239577	32	0.104864	1.11056
rs4360919	32	-0.159662	0.852432
rs454927	32	0.11249	1.11906
rs6020586	32	0.117121	1.12426
rs60929414	32	-0.147398	0.86295
rs62118297	32	-0.232737	0.792362
rs640081	32	-0.134172	0.874439
rs6472819	32	-0.124893	0.882592
rs6961779	32	0.16827	1.18326
rs7001568	32	0.196778	1.21747
rs7181375	32	0.168992	1.18411
rs72681894	32	0.152203	1.1644
rs7287811	32	-0.165819	0.847199
rs733985	32	-0.162768	0.849788
rs745112	32	-0.124063	0.883324
rs7820431	32	0.110152	1.11645
rs7874004	32	0.135507	1.14512
rs8051893	32	-0.119339	0.887507
rs8130225	32	0.127837	1.13637
rs916297	32	-0.114321	0.891972
rs9366597	32	-0.160893	0.851383
rs9553121	32	0.128219	1.1368
rs9856779	32	-0.115007	0.89136
rs9978540	32	0.118909	1.12627
exm-rs3817198	31	-0.122677	0.88455
rs10181573	31	-0.16595	0.847088
rs10495335	31	-0.115459	0.890957
rs10508307	31	-0.140993	0.868495
rs10819379	31	0.206495	1.22936
rs10827227	31	0.109116	1.11529
rs10894733	31	0.114606	1.12143
rs10904671	31	0.120139	1.12765
rs11072732	31	-0.192554	0.82485
rs11165651	31	0.152227	1.16442
rs11169122	31	-0.177732	0.837166
rs11199690	31	0.155475	1.16821
rs11218008	31	0.124766	1.13288
rs11772357	31	0.184289	1.20236
rs12050217	31	-0.150943	0.859896
rs12145512	31	0.097218	1.1021
rs12369526	31	-0.124053	0.883333
rs12586664	31	-0.129462	0.878568
rs12763151	31	-0.170846	0.842951
rs13047434	31	-0.179819	0.835421
rs13129897	31	-0.144529	0.86543
rs1432492	31	0.169672	1.18492
rs1517025	31	-0.144199	0.865716
rs17116972	31	0.166173	1.18078
rs17240838	31	-0.185214	0.830926
rs17320820	31	-0.124178	0.883222
rs17588690	31	0.126051	1.13434
rs17676342	31	-0.160823	0.851442
rs1782644	31	0.215168	1.24007
rs2029257	31	0.111278	1.11771
rs20337	31	0.148265	1.15982
rs2291244	31	0.135468	1.14507
rs2673832	31	-0.174038	0.840265
rs2834454	31	-0.15551	0.855978
rs2890415	31	0.163137	1.1772
rs2905345	31	0.132047	1.14116
rs3128315	31	-0.346534	0.707134
rs3172494	31	-0.171527	0.842377
rs321907	31	-0.147459	0.862898
rs374061	31	0.129574	1.13834
rs3858201	31	0.119402	1.12682
rs4757755	31	0.179934	1.19714
rs4849696	31	-0.181805	0.833764
rs495493	31	-0.148674	0.86185
rs62121061	31	-0.187787	0.828791
rs6535250	31	0.163387	1.17749
rs6840522	31	-0.176399	0.838284
rs684134	31	-0.126639	0.881051
rs6875637	31	-0.172993	0.841143
rs694616	31	0.186852	1.20545
rs698331	31	0.138829	1.14893
rs7196515	31	-0.246186	0.781777
rs7277916	31	-0.148568	0.861942
rs74092102	31	0.145414	1.15652
rs7565877	31	-0.19588	0.822111
rs7715800	31	0.183901	1.2019
rs7735893	31	-0.181241	0.834234
rs7912549	31	0.137164	1.14702
rs7936187	31	0.134981	1.14451
rs7946997	31	-0.123231	0.884059
rs79811464	31	-0.208346	0.811926
rs814786	31	0.12186	1.1296
rs847147	31	-0.160352	0.851844
rs936450	31	0.122361	1.13016
rs938101	31	-0.219502	0.802918
rs986046	31	-0.163365	0.849281
exm-rs1553412	30	0.152225	1.16442
rs10157771	30	-0.132804	0.875637
rs10169401	30	-0.178137	0.836828
rs10489750	30	-0.139483	0.869808
rs10824600	30	0.138542	1.1486
rs10836023	30	0.138249	1.14826
rs10881415	30	0.165872	1.18042
rs10902952	30	0.149865	1.16168
rs10904180	30	-0.152229	0.858792
rs11121943	30	0.27796	1.32043
rs11156895	30	-0.168007	0.845348
rs11240251	30	-0.15629	0.855311
rs11749226	30	-0.112129	0.893929
rs11894370	30	0.127793	1.13632
rs11915413	30	0.170318	1.18568
rs11923950	30	-0.125189	0.88233
rs12049156	30	0.204511	1.22692
rs12191787	30	-0.245264	0.782498
rs12323953	30	-0.14187	0.867734
rs12445932	30	-0.167967	0.845382
rs12772855	30	0.163383	1.17749
rs12817819	30	-0.185883	0.830371
rs12860178	30	0.2107	1.23454
rs1288796	30	0.143827	1.15468
rs1323588	30	0.105473	1.11124
rs1380699	30	0.1559	1.16871
rs1629795	30	-0.126059	0.881563
rs1638006	30	-0.148346	0.862133
rs16828708	30	0.109326	1.11553
rs16856807	30	0.176389	1.1929
rs16892062	30	-0.173751	0.840506
rs16934739	30	0.222681	1.24942
rs16991851	30	-0.182188	0.833445
rs17006829	30	-0.166812	0.846359
rs17089576	30	-0.142176	0.867469
rs17168056	30	0.133349	1.14265
rs1887625	30	-0.337193	0.713771
rs2137103	30	0.341368	1.40687
rs218097	30	0.113417	1.1201
rs2193700	30	-0.181604	0.833932
rs2201840	30	0.129252	1.13798
rs2346996	30	0.137235	1.1471
rs2410518	30	0.194978	1.21528
rs2418432	30	0.130856	1.1398
rs2712599	30	-0.203721	0.81569
rs2823735	30	-0.185473	0.830711
rs34384036	30	-1.09593	0.334229
rs3735459	30	-0.173921	0.840364
rs3819315	30	-0.166913	0.846273
rs4525980	30	-0.163084	0.84952
rs4591940	30	-0.159016	0.852983
rs4681521	30	0.136411	1.14615
rs4848597	30	-0.160876	0.851398
rs4852153	30	-0.11428	0.892008
rs55970483	30	0.135654	1.14529
rs60695690	30	0.193181	1.2131
rs6105055	30	-0.219643	0.802805
rs62064286	30	-0.120089	0.886841
rs6426871	30	-0.132317	0.876063
rs6500420	30	-0.18848	0.828217
rs651748	30	-0.114249	0.892036
rs6602289	30	-0.215158	0.806414
rs6725330	30	0.120966	1.12859
rs6776796	30	0.159117	1.17248
rs7121407	30	-0.189706	0.827202
rs7153625	30	-0.14332	0.866477
rs7155255	30	-0.118492	0.888259
rs7202905	30	-0.115713	0.890731
rs72747436	30	0.187427	1.20614
rs73666724	30	0.180689	1.19804
rs74027936	30	-0.173973	0.84032
rs741776	30	0.110787	1.11716
rs7586671	30	0.175098	1.19136
rs7670617	30	-0.198552	0.819917
rs7745476	30	0.13801	1.14799
rs7841283	30	-0.133635	0.87491
rs78829186	30	0.211881	1.236
rs7893527	30	-0.139691	0.869627
rs7982545	30	-0.179153	0.835978
rs7984853	30	0.130384	1.13927
rs8032314	30	0.143488	1.15429
rs928751	30	-0.213713	0.80758
rs9426007	30	0.106196	1.11204
rs9895645	30	-0.114427	0.891877
rs9951550	30	-0.15378	0.857461
rs10025561	29	-0.130699	0.877482
rs10139978	29	-0.175031	0.839431
rs10160565	29	-0.1164	0.890119
rs10192049	29	-0.130486	0.877669
rs10198235	29	0.101372	1.10669
rs10505382	29	0.148435	1.16002
rs10511323	29	0.198718	1.21984
rs11001957	29	-0.187749	0.828823
rs11028190	29	-0.109846	0.895972
rs11130919	29	-0.126661	0.881032
rs112292626	29	-0.178052	0.836899
rs1159873	29	-0.124486	0.882951
rs11622536	29	0.149125	1.16082
rs1165907	29	-0.12735	0.880426
rs11701426	29	-0.101488	0.903492
rs11722344	29	0.127606	1.1361
rs11756027	29	-0.134826	0.873868
rs11771425	29	-0.15485	0.856544
rs11902670	29	0.15099	1.16299
rs11990155	29	0.170253	1.18561
rs11993111	29	0.142602	1.15327
rs12079538	29	-0.149557	0.86109
rs12190346	29	-0.15986	0.852263
rs12322004	29	0.158922	1.17225
rs12379097	29	-0.122581	0.884634
rs12534540	29	-0.119995	0.886924
rs12550098	29	0.195799	1.21628
rs12568599	29	-0.149652	0.861008
rs12608960	29	0.184429	1.20253
rs12672552	29	-0.229591	0.794859
rs12699100	29	-0.132464	0.875934
rs13039840	29	0.147839	1.15933
rs1401702	29	-0.199393	0.819228
rs1425659	29	-0.205864	0.813944
rs1444511	29	-0.121805	0.885321
rs1568658	29	-0.117377	0.88925
rs16945643	29	0.154708	1.16732
rs16947434	29	-0.155778	0.855749
rs16974158	29	0.213426	1.23791
rs17133647	29	-0.155315	0.856146
rs17226207	29	-0.156653	0.855
rs17491437	29	-0.162128	0.850332
rs17675656	29	0.143737	1.15458
rs17798568	29	-0.124424	0.883005
rs1787248	29	-0.115203	0.891185
rs2111330	29	0.109246	1.11544
rs2127850	29	-0.108679	0.897019
rs2233754	29	-0.209255	0.811189
rs2249572	29	0.193397	1.21336
rs2341002	29	-0.139151	0.870097
rs244127	29	-0.238324	0.787948
rs2459099	29	-0.106461	0.89901
rs2478973	29	-0.109597	0.896195
rs2701612	29	0.123312	1.13124
rs2717344	29	0.112548	1.11913
rs2808066	29	-0.114058	0.892206
rs28562678	29	0.118314	1.1256
rs2905509	29	-0.108687	0.897011
rs291961	29	0.145355	1.15645
rs31882	29	-0.167017	0.846185
rs3822044	29	-0.134494	0.874158
rs383194	29	-0.11613	0.89036
rs4483218	29	-0.131226	0.877019
rs4509122	29	0.140578	1.15094
rs4557656	29	-0.113417	0.892779
rs4717623	29	-0.111364	0.894613
rs4768676	29	-0.118763	0.888018
rs4859939	29	0.108209	1.11428
rs4926193	29	-0.128488	0.879424
rs4969168	29	0.128742	1.1374
rs4977557	29	0.131732	1.1408
rs550942	29	-0.171199	0.842654
rs59602006	29	-0.156688	0.85497
rs60504505	29	0.63859	1.89381
rs6081464	29	0.151595	1.16369
rs6097606	29	0.168228	1.18321
rs62230297	29	-0.145203	0.864846
rs6456374	29	-0.201449	0.817545
rs6558418	29	-0.209268	0.811178
rs6899092	29	0.131498	1.14054
rs6921711	29	-0.153073	0.858067
rs6923350	29	-0.219309	0.803074
rs7085962	29	0.129637	1.13841
rs7121382	29	-0.123678	0.883664
rs7126521	29	-0.168252	0.845141
rs7181403	29	-0.13359	0.874948
rs7215971	29	-0.124928	0.88256
rs7275598	29	-0.118348	0.888386
rs7308295	29	0.149349	1.16108
rs731258	29	0.0982529	1.10324
rs733455	29	0.110952	1.11734
rs7357339	29	0.120674	1.12826
rs736213	29	0.097968	1.10293
rs7396	29	-0.122666	0.884559
rs7611509	29	0.127145	1.13558
rs7739767	29	0.13227	1.14142
rs7804651	29	0.147627	1.15908
rs791832	29	-0.188757	0.827988
rs833805	29	-0.166548	0.846582
rs874836	29	-0.151817	0.859145
rs9293720	29	-0.142254	0.867401
rs9353805	29	-0.118268	0.888458
rs9365409	29	0.138777	1.14887
rs9481476	29	0.167367	1.18219
rs954368	29	-0.164435	0.848373
rs9572829	29	0.149277	1.161
rs9580475	29	-0.262981	0.768757
rs968698	29	0.157641	1.17075
exm-rs7025486	28	0.133595	1.14293
rs10170348	28	0.162662	1.17664
rs10256381	28	-0.103484	0.901691
rs10277483	28	-0.164776	0.848083
rs1038101	28	-0.130713	0.877469
rs10455070	28	-0.117867	0.888815
rs10466385	28	-0.147345	0.862996
rs10515797	28	-0.164477	0.848338
rs10772663	28	-0.107059	0.898472
rs1079281	28	-0.273904	0.760405
rs10910859	28	-0.160022	0.852125
rs10973120	28	0.114869	1.12173
rs11018131	28	0.154175	1.1667
rs11026144	28	0.144962	1.156
rs113400073	28	-0.25681	0.773515
rs11582767	28	-0.114067	0.892198
rs11633159	28	-0.161257	0.851073
rs11656241	28	-0.144038	0.865855
rs11681247	28	0.114494	1.12131
rs11759993	28	0.166473	1.18113
rs12072362	28	-0.107786	0.89782
rs12205475	28	-0.186094	0.830195
rs12219502	28	-0.143317	0.866479
rs12277524	28	-0.143254	0.866534
rs12411159	28	-0.167279	0.845963
rs12416478	28	0.130529	1.13943
rs12516550	28	-0.118599	0.888163
rs12774678	28	-0.127667	0.880146
rs12919665	28	-0.11213	0.893928
rs12948059	28	-0.12819	0.879686
rs13185422	28	0.12489	1.13302
rs13217	28	0.100126	1.10531
rs13355762	28	0.164272	1.17854
rs1436212	28	0.208516	1.23185
rs153415	28	0.135737	1.14538
rs1554357	28	-0.168906	0.844588
rs16822919	28	0.140825	1.15122
rs16854469	28	-0.190496	0.826549
rs17025005	28	-0.12073	0.886274
rs17028387	28	-0.156802	0.854873
rs17699454	28	0.106205	1.11205
rs17702625	28	0.155269	1.16797
rs17770488	28	-0.159964	0.852175
rs1877976	28	-0.123366	0.88394
rs1935555	28	0.122501	1.13032
rs2039785	28	-0.0844436	0.919023
rs2188753	28	-0.189027	0.827764
rs2209249	28	0.175435	1.19176
rs2298246	28	-0.117599	0.889052
rs2415230	28	0.126541	1.1349
rs2494599	28	0.195501	1.21592
rs2634519	28	0.179106	1.19615
rs2671750	28	0.141388	1.15187
rs2733587	28	-0.17881	0.836265
rs2838737	28	-0.132635	0.875785
rs28391856	28	-0.158681	0.853268
rs328465	28	0.111914	1.11842
rs33222	28	0.130325	1.1392
rs34218444	28	-0.193464	0.8241
rs34808608	28	0.186281	1.20476
rs35645762	28	-0.108037	0.897594
rs356472	28	-0.137726	0.871338
rs3802487	28	0.161018	1.17471
rs3822657	28	-0.147597	0.862779
rs39881	28	0.12502	1.13317
rs4147252	28	0.165142	1.17956
rs4262378	28	-0.119612	0.887264
rs4477101	28	-0.165585	0.847398
rs4570198	28	-0.201275	0.817687
rs4630367	28	0.130592	1.1395
rs4657642	28	-0.155327	0.856135
rs4675363	28	0.112498	1.11907
rs4952894	28	-0.14054	0.868889
rs56161463	28	0.1678	1.1827
rs573922	28	0.126795	1.13518
rs57668018	28	-0.188853	0.827908
rs58326538	28	0.178224	1.19509
rs6091877	28	-0.146832	0.863439
rs61269268	28	-0.135238	0.873508
rs6132569	28	-0.172242	0.841775
rs61942090	28	0.126584	1.13494
rs633059	28	-0.117533	0.889111
rs6436921	28	-0.121253	0.88581
rs6450765	28	0.170529	1.18593
rs663774	28	-0.167132	0.846088
rs6793971	28	0.0992769	1.10437
rs6805111	28	0.133417	1.14273
rs6832097	28	0.103566	1.10912
rs6833923	28	-0.483743	0.616472
rs6976282	28	-0.130415	0.877731
rs72809570	28	-0.176959	0.837815
rs7312615	28	0.145925	1.15711
rs7358398	28	0.151222	1.16325
rs74004622	28	0.186451	1.20497
rs753489	28	-0.116892	0.889682
rs7641170	28	-0.176914	0.837851
rs7776765	28	-0.137328	0.871684
rs7794693	28	0.136174	1.14588
rs7836543	28	-0.127524	0.880272
rs7949688	28	-0.135559	0.873228
rs8064933	28	-0.106437	0.899031
rs846164	28	-0.199498	0.819142
rs857252	28	0.103751	1.10932
rs894947	28	-0.1101	0.895744
rs9305602	28	0.153485	1.16589
rs9324568	28	0.097178	1.10206
rs9395089	28	-0.162281	0.850203
rs972285	28	0.121201	1.12885
rs9842654	28	0.288243	1.33408
rs9920813	28	-0.146961	0.863328
rs9921051	28	-0.1938	0.823823
rs9943612	28	-0.128914	0.879049
rs1002871	27	-0.0996537	0.905151
rs10034866	27	-0.111211	0.89475
rs10163652	27	-0.212482	0.808575
rs10167913	27	-0.0910037	0.913014
rs1022234	27	0.110009	1.11629
rs10511762	27	-0.110698	0.895209
rs1077870	27	-0.179974	0.835292
rs10804894	27	-0.175187	0.8393
rs10854762	27	0.131503	1.14054
rs10937930	27	-0.0981075	0.906551
rs10958161	27	-0.160241	0.851939
rs11035405	27	0.111333	1.11777
rs11078592	27	0.147394	1.15881
rs11145148	27	-0.129935	0.878153
rs111715814	27	0.164276	1.17854
rs11577209	27	-0.114225	0.892057
rs11597788	27	0.136991	1.14682
rs1160273	27	0.149008	1.16068
rs11644229	27	-0.117851	0.888829
rs11659238	27	-0.136109	0.872747
rs11716019	27	-0.140498	0.868925
rs11725943	27	0.124285	1.13234
rs11743256	27	-0.177743	0.837157
rs11795002	27	-0.120175	0.886765
rs11902450	27	-0.163015	0.849578
rs11987107	27	-0.217958	0.804159
rs12060820	27	-0.14589	0.864253
rs12090712	27	-0.170351	0.843369
rs12126125	27	-0.17753	0.837336
rs12349683	27	0.148739	1.16037
rs12491897	27	0.135378	1.14497
rs12532138	27	0.0987515	1.10379
rs12584688	27	0.20302	1.2251
rs12644594	27	-0.197264	0.820974
rs12722924	27	-0.104232	0.901017
rs12803842	27	-0.138826	0.87038
rs13050861	27	0.115234	1.12214
rs13053663	27	-0.176195	0.838454
rs13061961	27	-0.137058	0.87192
rs13200002	27	-0.160442	0.851767
rs1371548	27	-0.131857	0.876466
rs1454617	27	0.109078	1.11525
rs1470013	27	-0.106548	0.898932
rs159415	27	-0.139185	0.870067
rs1667745	27	-0.104774	0.900528
rs16845015	27	-0.165012	0.847883
rs16974233	27	-0.148349	0.86213
rs17279864	27	-0.134539	0.874119
rs17363646	27	0.473126	1.605
rs17418016	27	-0.160549	0.851676
rs17478850	27	-0.19761	0.82069
rs17672216	27	-0.163944	0.84879
rs1778777	27	0.121857	1.12959
rs1918317	27	-0.0992322	0.905532
rs2029081	27	0.10545	1.11121
rs2045418	27	0.0838154	1.08743
rs2073846	27	-0.14563	0.864477
rs2093107	27	0.182655	1.2004
rs2114994	27	0.113976	1.12073
rs2353591	27	-0.107967	0.897657
rs2364511	27	-0.101251	0.903706
rs2412494	27	0.161534	1.17531
rs2501674	27	0.182599	1.20033
rs2576267	27	-0.128777	0.87917
rs258067	27	-0.166029	0.847022
rs2691239	27	-0.0975799	0.90703
rs2849685	27	0.157148	1.17017
rs2879232	27	0.11609	1.1231
rs2886522	27	-0.151579	0.85935
rs3008445	27	-0.0956482	0.908784
rs34088951	27	-0.156558	0.855082
rs34455206	27	-0.179472	0.835711
rs35303676	27	0.148787	1.16043
rs35623747	27	-0.129438	0.878589
rs3739338	27	-0.168615	0.844834
rs3743040	27	-0.16258	0.849948
rs3773439	27	0.116137	1.12315
rs3785880	27	-0.104699	0.900596
rs401522	27	-0.196681	0.821453
rs4321564	27	-0.107165	0.898377
rs4442317	27	-0.118544	0.888213
rs4490276	27	-0.127221	0.880539
rs4533025	27	-0.104004	0.901222
rs4721576	27	-0.186777	0.829628
rs4807542	27	0.125654	1.13389
rs4906499	27	-0.134122	0.874484
rs4908488	27	-0.123324	0.883977
rs4961499	27	0.144871	1.15589
rs4964868	27	-0.143128	0.866643
rs533239	27	-0.139004	0.870224
rs56111100	27	-0.233739	0.791569
rs56199652	27	0.15029	1.16217
rs6005445	27	0.149887	1.1617
rs62043696	27	0.217387	1.24283
rs640073	27	-0.172322	0.841709
rs6427274	27	0.108859	1.11501
rs6439579	27	-0.101713	0.903289
rs6479065	27	0.128654	1.1373
rs6479812	27	0.106769	1.11268
rs6552415	27	0.128994	1.13768
rs6555382	27	-0.138343	0.8708
rs661821	27	0.102294	1.10771
rs6819348	27	0.12294	1.13082
rs6846261	27	0.123918	1.13192
rs6884797	27	-0.131663	0.876636
rs699696	27	-0.133708	0.874845
rs7108734	27	-0.148276	0.862194
rs7127737	27	-0.119861	0.887044
rs7143157	27	0.125441	1.13365
rs7165051	27	-0.101427	0.903547
rs7237982	27	0.133771	1.14313
rs7337641	27	-0.154102	0.857184
rs73431980	27	0.188784	1.20778
rs737586	27	0.12882	1.13748
rs7508374	27	-0.144012	0.865878
rs7532426	27	-0.14925	0.861354
rs7607984	27	-0.114699	0.891634
rs7643146	27	0.159698	1.17316
rs76540200	27	0.26265	1.30037
rs7671877	27	-0.100461	0.904421
rs77172494	27	-0.14211	0.867526
rs77187674	27	0.204457	1.22686
rs7806506	27	-0.141519	0.868039
rs78256469	27	-0.231168	0.793606
rs7835902	27	0.119282	1.12669
rs78443443	27	0.118468	1.12577
rs79138718	27	0.117255	1.12441
rs8013827	27	0.0957032	1.10043
rs8051233	27	-0.0918786	0.912216
rs8051428	27	0.103938	1.10953
rs8070862	27	-0.127096	0.880649
rs817479	27	0.136216	1.14593
rs859656	27	-0.174634	0.839765
rs864111	27	-0.127092	0.880653
rs873448	27	-0.104883	0.90043
rs876425	27	0.100257	1.10546
rs921802	27	0.106359	1.11222
rs922350	27	-0.123483	0.883837
rs9316154	27	-0.158631	0.853311
rs9358481	27	0.125215	1.13339
rs9365309	27	-0.146591	0.863647
rs9377111	27	-0.123193	0.884093
rs9421747	27	-0.109318	0.896445
rs9520181	27	0.116707	1.12379
rs9551221	27	0.191742	1.21136
rs9666645	27	-0.129509	0.878527
rs9783464	27	-0.495865	0.609044
rs9822398	27	-0.193415	0.82414
rs9824811	27	-0.11269	0.893428
rs985483	27	0.115193	1.12209
rs9882906	27	0.0994972	1.10462
rs9991298	27	0.0968637	1.10171
rs10136771	26	0.0936187	1.09814
rs10137435	26	-0.160647	0.851593
rs1014736	26	-0.148644	0.861876
rs10277859	26	-0.111337	0.894638
rs1032247	26	-0.149789	0.860889
rs1041350	26	-0.131301	0.876954
rs10485692	26	0.15494	1.16759
rs10521282	26	-0.138096	0.871015
rs1072405	26	0.0996832	1.10482
rs1073231	26	0.143181	1.15394
rs10734865	26	-0.16592	0.847114
rs10749283	26	-0.10999	0.895843
rs10772151	26	-0.129768	0.878299
rs1078003	26	0.201951	1.22379
rs1080085	26	0.120445	1.128
rs10805422	26	0.110383	1.11671
rs10819548	26	-0.111275	0.894693
rs10839586	26	0.141552	1.15206
rs10904330	26	-0.137023	0.87195
rs10905087	26	-0.133478	0.875047
rs10953111	26	0.11291	1.11953
rs11000160	26	-0.137962	0.871132
rs11041270	26	-0.133325	0.87518
rs11046016	26	-0.106807	0.898699
rs11098200	26	0.128431	1.13704
rs11131036	26	0.130108	1.13895
rs11151169	26	-0.147765	0.862634
rs11162519	26	-0.158131	0.853738
rs11187818	26	0.125263	1.13345
rs11584793	26	0.098084	1.10306
rs11599370	26	-0.173511	0.840708
rs11649837	26	-0.152928	0.858191
rs11676612	26	0.11632	1.12335
rs11739716	26	-0.112477	0.893618
rs11793155	26	0.147276	1.15867
rs11800574	26	0.156501	1.16941
rs11845940	26	0.180703	1.19806
rs120909	26	-0.121707	0.885408
rs12108641	26	0.198382	1.21943
rs12209033	26	0.154157	1.16667
rs12337847	26	-0.187908	0.828691
rs12491119	26	-0.111111	0.894839
rs12516058	26	0.209971	1.23364
rs12535593	26	-0.11647	0.890057
rs12970907	26	-0.14213	0.867508
rs13081928	26	-0.117962	0.88873
rs13116723	26	-0.114994	0.891371
rs13212605	26	0.108264	1.11434
rs1340676	26	-0.141419	0.868125
rs1373345	26	0.132603	1.1418
rs1433394	26	0.150622	1.16256
rs1517284	26	-0.218673	0.803584
rs16878121	26	0.109238	1.11543
rs17069214	26	-0.129905	0.878179
rs17070118	26	-0.152252	0.858772
rs17093770	26	-0.115882	0.890581
rs17100150	26	-0.152616	0.85846
rs17116456	26	0.15583	1.16863
rs1716403	26	-0.178095	0.836863
rs17546468	26	-0.210501	0.810178
rs17589429	26	-0.152083	0.858917
rs17650602	26	0.160814	1.17447
rs17655581	26	0.166902	1.18164
rs17712506	26	-0.163879	0.848845
rs17815875	26	0.144792	1.1558
rs17822656	26	-0.165049	0.847852
rs188205	26	0.121454	1.12914
rs1885476	26	-0.127218	0.880542
rs1937701	26	0.102707	1.10817
rs2159455	26	-0.091937	0.912163
rs216271	26	0.0954503	1.10015
rs2174414	26	0.13465	1.14414
rs2252929	26	-0.155839	0.855697
rs2258791	26	-0.161827	0.850589
rs2349214	26	0.171365	1.18692
rs2355311	26	-0.148564	0.861945
rs235692	26	-0.11361	0.892606
rs2451993	26	0.106818	1.11273
rs2465142	26	-0.12683	0.880884
rs2528486	26	0.130213	1.13907
rs2643259	26	-0.159537	0.852538
rs2680327	26	0.110056	1.11634
rs2690928	26	-0.136131	0.872728
rs2702033	26	-0.114987	0.891377
rs2703108	26	0.122005	1.12976
rs2719919	26	-0.133966	0.87462
rs2723539	26	0.104089	1.1097
rs276717	26	-0.120897	0.886125
rs2833429	26	0.131234	1.14023
rs2856034	26	-0.116083	0.890401
rs2882324	26	0.118891	1.12625
rs2927287	26	-0.14454	0.865421
rs2958647	26	-0.100865	0.904055
rs3011615	26	-0.126504	0.881171
rs3092155	26	-0.092812	0.911365
rs34338631	26	-0.103061	0.902072
rs35573107	26	-0.151704	0.859242
rs357866	26	-0.146511	0.863716
rs358493	26	-0.118662	0.888108
rs3795028	26	0.105727	1.11152
rs3820604	26	-0.128745	0.879198
rs4039095	26	0.154904	1.16755
rs4234209	26	0.076266	1.07925
rs4422488	26	-0.109997	0.895836
rs4454037	26	0.0987424	1.10378
rs4474494	26	0.147981	1.15949
rs4591861	26	-0.194766	0.823027
rs4641721	26	0.108891	1.11504
rs4692814	26	0.1085	1.11461
rs4758471	26	-0.151017	0.859833
rs4861895	26	0.149825	1.16163
rs4940209	26	0.137606	1.14752
rs4957938	26	-0.137231	0.871769
rs496359	26	-0.145448	0.864634
rs4971191	26	0.162252	1.17616
rs544611	26	-0.142231	0.867421
rs546696	26	-0.122995	0.884268
rs55663518	26	0.170269	1.18562
rs55665557	26	0.122213	1.13
rs55981229	26	0.122952	1.13083
rs56082081	26	-0.184021	0.831918
rs58390650	26	-0.199082	0.819482
rs6009372	26	0.138962	1.14908
rs6045291	26	-0.15092	0.859916
rs6051900	26	0.10695	1.11288
rs6054768	26	-0.136923	0.872037
rs61385353	26	0.128977	1.13766
rs6139971	26	-0.138978	0.870247
rs6592832	26	-0.106677	0.898816
rs6667575	26	-0.100237	0.904623
rs6672400	26	0.108576	1.11469
rs6678622	26	0.128311	1.13691
rs6685390	26	0.113766	1.12049
rs6735393	26	0.117412	1.12458
rs67679485	26	-0.157886	0.853947
rs6778247	26	-0.206708	0.813257
rs678287	26	-0.138376	0.870771
rs6856727	26	0.125112	1.13328
rs6974263	26	0.100954	1.10623
rs7000776	26	-0.129588	0.878457
rs7096124	26	-0.118116	0.888593
rs7124169	26	0.12303	1.13092
rs718671	26	0.128837	1.1375
rs7279999	26	-0.133504	0.875024
rs7336666	26	0.173325	1.18925
rs73536732	26	-0.188479	0.828218
rs7359599	26	0.104633	1.1103
rs745414	26	0.113936	1.12068
rs7513180	26	-0.122451	0.884749
rs7568596	26	-0.180199	0.835104
rs758044	26	0.20567	1.22835
rs7687509	26	0.0887346	1.09279
rs77134759	26	0.409652	1.50629
rs77161109	26	0.154382	1.16694
rs7728260	26	0.129493	1.13825
rs7794560	26	-0.134529	0.874127
rs7820582	26	-0.0996407	0.905163
rs7837655	26	0.120675	1.12826
rs7918637	26	-0.148448	0.862045
rs79677673	26	-0.267115	0.765585
rs7994847	26	-0.111787	0.894235
rs801553	26	0.112144	1.11867
rs8016648	26	-0.139284	0.869981
rs8026279	26	0.142512	1.15317
rs8061778	26	-0.121947	0.885195
rs8103945	26	-0.121311	0.885758
rs845251	26	0.151752	1.16387
rs919503	26	0.117056	1.12418
rs919757	26	-0.15323	0.857932
rs9307949	26	-0.177943	0.83699
rs932484	26	0.134209	1.14363
rs9356166	26	0.142981	1.15371
rs9462468	26	-0.183207	0.832595
rs9465946	26	-0.125203	0.882317
rs9522149	26	-0.137247	0.871755
rs9545828	26	0.129122	1.13783
rs9636831	26	-0.135554	0.873232
rs9901739	26	-0.124522	0.882919
rs9973786	26	0.138556	1.14861
exm-rs7507442	25	-0.0997283	0.905083
rs10034996	25	0.107281	1.11325
rs10179379	25	-0.107526	0.898053
rs10204130	25	-0.12794	0.879907
rs10216393	25	-0.113164	0.893004
rs1029387	25	-0.130329	0.877806
rs10456507	25	0.115907	1.12289
rs10495538	25	-0.125287	0.882244
rs10497572	25	-0.103135	0.902005
rs10509009	25	-0.175786	0.838798
rs10790370	25	-0.158033	0.853822
rs10829388	25	-0.181579	0.833952
rs10834519	25	0.136126	1.14583
rs10852148	25	-0.12442	0.883009
rs10905565	25	-0.137768	0.871301
rs10926443	25	0.130115	1.13896
rs10978835	25	-0.168046	0.845315
rs11068050	25	-0.183283	0.832533
rs11098064	25	-0.123428	0.883886
rs11131792	25	0.135274	1.14485
rs111991872	25	0.182314	1.19999
rs11212939	25	-0.145177	0.864869
rs11613617	25	-0.149763	0.860912
rs11652483	25	-0.111407	0.894574
rs11722960	25	0.181399	1.19889
rs11744295	25	-0.127566	0.880236
rs11787096	25	-0.204456	0.815091
rs11907045	25	0.109208	1.11539
rs11914463	25	-0.106336	0.899123
rs12136978	25	0.102881	1.10836
rs12262343	25	-0.164883	0.847993
rs12351115	25	0.172449	1.18821
rs1243706	25	-0.150817	0.860005
rs12455924	25	0.143555	1.15437
rs12502570	25	-0.0889322	0.914908
rs12515514	25	0.123304	1.13123
rs12533618	25	-0.136192	0.872675
rs12566535	25	-0.113642	0.892577
rs12656151	25	0.205381	1.22799
rs12676503	25	-0.173366	0.84083
rs12676543	25	-0.105046	0.900283
rs12775713	25	0.128169	1.13674
rs12893321	25	0.117505	1.12469
rs12964446	25	0.0966321	1.10146
rs13093797	25	0.117898	1.12513
rs13145689	25	-0.101815	0.903197
rs13213139	25	-0.117552	0.889095
rs13413304	25	0.120864	1.12847
rs1387542	25	-0.133035	0.875435
rs1398152	25	-0.117216	0.889393
rs1413627	25	0.196915	1.21764
rs1452456	25	0.131091	1.14007
rs1466379	25	-0.163435	0.849222
rs1479561	25	0.124159	1.1322
rs16886018	25	0.161074	1.17477
rs16924144	25	0.105546	1.11132
rs16935806	25	-0.169137	0.844393
rs17018025	25	-0.13877	0.870428
rs17065614	25	-0.174302	0.840043
rs17122445	25	0.110262	1.11657
rs17165388	25	-0.160273	0.851911
rs17221309	25	0.104892	1.11059
rs17270918	25	0.111344	1.11778
rs17341408	25	0.120497	1.12806
rs17403512	25	0.0955866	1.1003
rs17587560	25	-0.118	0.888696
rs17807306	25	0.132054	1.14117
rs178740	25	-0.115928	0.890539
rs1806213	25	-0.170634	0.84313
rs1842079	25	-0.129556	0.878485
rs1888920	25	-0.111262	0.894704
rs1956968	25	-0.105259	0.900091
rs1983332	25	0.112	1.11851
rs1994895	25	-0.147331	0.863008
rs2065142	25	-0.194885	0.822929
rs2077402	25	-0.161156	0.85116
rs2115317	25	-0.150009	0.8607
rs2158941	25	-0.159511	0.852561
rs2236851	25	-0.16293	0.849651
rs2239765	25	-0.13821	0.870916
rs2267535	25	-0.149871	0.860819
rs2276516	25	0.157829	1.17097
rs2291736	25	0.129688	1.13847
rs2299838	25	-0.154213	0.857089
rs2306692	25	-0.165894	0.847136
rs2319851	25	0.118154	1.12542
rs2367873	25	-0.111638	0.894368
rs247825	25	-0.112026	0.894021
rs2517262	25	0.118203	1.12547
rs253932	25	-0.176544	0.838162
rs270524	25	-0.120384	0.88658
rs2753934	25	-0.13524	0.873507
rs2803191	25	-0.0964918	0.908017
rs2817907	25	0.153276	1.16565
rs2835688	25	-0.132002	0.876339
rs2837887	25	-0.0936117	0.910636
rs2838303	25	0.125046	1.1332
rs2858808	25	0.0973623	1.10226
rs28626204	25	-0.103208	0.901939
rs3187141	25	-0.168028	0.84533
rs3773312	25	-0.200629	0.818216
rs3775162	25	0.109236	1.11543
rs3810261	25	0.145273	1.15636
rs3810636	25	-0.107828	0.897782
rs3818251	25	-0.119553	0.887317
rs3910761	25	-0.0985227	0.906175
rs3922982	25	-0.155811	0.855721
rs4316435	25	-0.218924	0.803383
rs4359880	25	-0.0952427	0.909152
rs4661543	25	-0.15834	0.853559
rs4714347	25	0.190396	1.20973
rs4745286	25	-0.134245	0.874376
rs4751571	25	-0.0931492	0.911058
rs4787812	25	-0.261047	0.770245
rs479244	25	0.103808	1.10939
rs4804222	25	-0.218284	0.803897
rs4822702	25	-0.166152	0.846918
rs4878002	25	0.130983	1.13995
rs4887016	25	0.140889	1.1513
rs4906916	25	-0.137181	0.871813
rs4923452	25	-0.112359	0.893723
rs4941981	25	-0.116642	0.889904
rs4953352	25	0.0856859	1.08946
rs4968132	25	0.112339	1.11889
rs4971712	25	-0.103893	0.901321
rs515743	25	0.12707	1.1355
rs585839	25	-0.10068	0.904222
rs59403080	25	-0.113263	0.892915
rs6035459	25	-0.09407	0.910219
rs6061247	25	0.108321	1.11441
rs6103555	25	0.103308	1.10883
rs6124222	25	-0.134771	0.873916
rs62091657	25	0.10377	1.10935
rs623323	25	0.164168	1.17841
rs62436138	25	0.150217	1.16209
rs6484870	25	0.112283	1.11883
rs653294	25	-0.104501	0.900774
rs6586241	25	-0.132624	0.875794
rs6602171	25	0.12184	1.12957
rs6656398	25	-0.100749	0.90416
rs6700130	25	-0.106215	0.899231
rs6700487	25	0.114479	1.12129
rs6728697	25	-0.178119	0.836843
rs6952398	25	-0.113504	0.8927
rs7074107	25	0.104186	1.10981
rs7194068	25	-0.109835	0.895982
rs72651117	25	-0.162333	0.850158
rs7276343	25	-0.158379	0.853526
rs72799261	25	0.149098	1.16079
rs72814085	25	-0.188932	0.827843
rs72947760	25	-0.154473	0.856867
rs7309548	25	-0.144601	0.865368
rs7317238	25	0.133981	1.14337
rs7337462	25	-0.102877	0.902238
rs7533316	25	-0.0979501	0.906694
rs75522589	25	0.130637	1.13955
rs7608383	25	0.124634	1.13273
rs7612135	25	0.217296	1.24271
rs7651591	25	0.149207	1.16091
rs7659592	25	-0.114774	0.891568
rs7686265	25	0.143556	1.15437
rs7693199	25	0.162448	1.17639
rs7744093	25	-0.174238	0.840097
rs776419	25	-0.104316	0.900941
rs7823385	25	-0.149256	0.861348
rs78792377	25	-0.153909	0.85735
rs7912043	25	-0.0935835	0.910662
rs79281504	25	-0.206945	0.813064
rs7973350	25	-0.110692	0.895214
rs7991723	25	0.0916397	1.09597
rs8022910	25	-0.129325	0.878688
rs8091765	25	-0.099448	0.905337
rs827299	25	0.160851	1.17451
rs904118	25	0.131752	1.14083
rs912438	25	0.1266	1.13496
rs9293516	25	-0.1731	0.841054
rs9403484	25	0.130462	1.13936
rs9422854	25	-0.563631	0.569139
rs9506585	25	0.0900332	1.09421
rs9528980	25	-0.164035	0.848712
rs9672543	25	0.105795	1.11159
rs978879	25	0.129018	1.13771
rs9816454	25	0.154662	1.16726
rs9864940	25	0.104052	1.10966
rs9994454	25	-0.130613	0.877557
exm-rs10484813	24	-0.112854	0.893281
exm-rs3734905	24	0.193478	1.21346
rs10024092	24	0.184193	1.20225
rs10037937	24	0.127086	1.13551
rs10077310	24	-0.368748	0.6916
rs10161329	24	-0.142941	0.866805
rs10207407	24	0.112165	1.1187
rs10261614	24	-0.135196	0.873544
rs10515033	24	0.165338	1.17979
rs10515950	24	0.120071	1.12758
rs10757124	24	0.149036	1.16071
rs10761932	24	-0.122696	0.884533
rs10861420	24	-0.0988398	0.905888
rs11059810	24	0.109288	1.11548
rs11109561	24	0.137351	1.14723
rs11136586	24	-0.0984558	0.906236
rs11221614	24	-0.139972	0.869383
rs1149756	24	0.112571	1.11915
rs11629663	24	-0.164362	0.848435
rs11672980	24	0.146512	1.15779
rs11678719	24	0.143248	1.15402
rs1170694	24	-0.215055	0.806497
rs11737408	24	0.118216	1.12549
rs11742800	24	-0.201344	0.817631
rs11751285	24	-0.152451	0.858601
rs11793707	24	-0.109418	0.896356
rs12141435	24	-0.161207	0.851116
rs12167	24	-0.150603	0.860189
rs1217359	24	0.104912	1.11061
rs12194709	24	0.125994	1.13428
rs12228989	24	0.115361	1.12228
rs12369052	24	-0.176774	0.837969
rs12405644	24	0.139658	1.14988
rs12636237	24	-0.186479	0.829876
rs12818362	24	-0.162511	0.850007
rs12966991	24	0.142351	1.15298
rs13067464	24	0.110058	1.11634
rs13187374	24	0.124693	1.1328
rs13234273	24	0.141448	1.15194
rs13240846	24	0.141554	1.15206
rs1326935	24	-0.155842	0.855694
rs1329554	24	-0.103513	0.901665
rs13374918	24	0.151485	1.16356
rs1390610	24	-0.116993	0.889591
rs1395221	24	0.0879704	1.09196
rs1397676	24	0.150758	1.16272
rs1425227	24	0.0950533	1.09972
rs1434605	24	0.141105	1.15155
rs1517485	24	-0.102821	0.902289
rs1524845	24	0.114951	1.12182
rs1549312	24	0.10919	1.11537
rs16901742	24	-0.165818	0.847201
rs1690852	24	0.114539	1.12136
rs16930625	24	-0.190842	0.826263
rs16968617	24	0.111409	1.11785
rs17041421	24	0.130269	1.13913
rs17062849	24	0.146342	1.15759
rs17109504	24	0.116816	1.12391
rs17116803	24	0.118706	1.12604
rs17137926	24	-0.157559	0.854226
rs1721	24	0.0896883	1.09383
rs1732664	24	-0.110383	0.895491
rs17370204	24	-0.18002	0.835254
rs17463531	24	-0.137302	0.871707
rs17746790	24	-0.128594	0.879331
rs1872183	24	-0.20593	0.81389
rs1879973	24	0.126399	1.13473
rs1881578	24	-0.152377	0.858665
rs1886247	24	-0.10255	0.902533
rs1910534	24	-0.104995	0.900329
rs1940231	24	0.172968	1.18883
rs197723	24	-0.123217	0.884071
rs2025503	24	-0.127321	0.880451
rs2055851	24	-0.114434	0.891871
rs2088402	24	-0.114111	0.892159
rs2106450	24	0.118426	1.12572
rs2115568	24	-0.147723	0.86267
rs2120771	24	-0.104138	0.901101
rs2202592	24	-0.127042	0.880697
rs2205137	24	0.0917468	1.09609
rs224034	24	-0.146015	0.864145
rs2241507	24	-0.0919995	0.912106
rs2245993	24	-0.131841	0.876481
rs2249634	24	-0.111988	0.894055
rs2273475	24	0.173447	1.1894
rs2280990	24	-0.0980308	0.906621
rs2282831	24	-0.104275	0.900978
rs2294656	24	0.113829	1.12056
rs2304034	24	0.137695	1.14763
rs235288	24	0.137905	1.14787
rs2367008	24	0.12858	1.13721
rs2388548	24	-0.10237	0.902696
rs2532345	24	-0.114859	0.891492
rs2547009	24	0.126691	1.13507
rs263492	24	0.155838	1.16864
rs2655436	24	-0.140753	0.868704
rs2678803	24	0.129005	1.1377
rs2701588	24	-0.141798	0.867796
rs2715091	24	-0.111926	0.894111
rs2741334	24	-0.135314	0.873442
rs2789606	24	0.119607	1.12705
rs280552	24	0.108389	1.11448
rs2826319	24	0.14323	1.154
rs2830482	24	-0.125939	0.881669
rs28448432	24	-0.145008	0.865016
rs2974350	24	0.112154	1.11869
rs3025825	24	0.217492	1.24296
rs34013410	24	0.125177	1.13335
rs34755670	24	-0.131714	0.876591
rs348620	24	0.150972	1.16296
rs34998989	24	0.116533	1.12359
rs35372829	24	0.176625	1.19318
rs35450068	24	0.122642	1.13048
rs3742539	24	-0.150492	0.860285
rs3753211	24	0.14343	1.15423
rs3771048	24	-0.119725	0.887164
rs377178474	24	0.159971	1.17348
rs3820340	24	-0.210735	0.809988
rs385349	24	-0.134553	0.874106
rs3885648	24	0.10146	1.10679
rs3930151	24	0.119959	1.12745
rs405767	24	-0.133565	0.874971
rs41403949	24	-0.116962	0.889619
rs4261640	24	-0.147085	0.863221
rs4275490	24	-0.193076	0.824419
rs4519318	24	0.0867286	1.0906
rs4590089	24	-0.15875	0.85321
rs465438	24	0.151138	1.16316
rs4685724	24	0.165233	1.17967
rs4706788	24	-0.193356	0.824189
rs4725763	24	0.163708	1.17787
rs4733169	24	-0.0849503	0.918558
rs474169	24	-0.106267	0.899185
rs4745724	24	-0.124996	0.8825
rs4758051	24	0.0936209	1.09814
rs4833808	24	-0.143177	0.866601
rs4894319	24	0.0971958	1.10208
rs4900000	24	0.11878	1.12612
rs4930930	24	0.164102	1.17833
rs55697701	24	-0.131907	0.876422
rs586090	24	-0.135551	0.873234
rs6025673	24	-0.211499	0.80937
rs60326309	24	-0.150533	0.860249
rs6036487	24	0.125486	1.1337
rs6053566	24	0.106572	1.11246
rs6081150	24	0.140123	1.15042
rs61219780	24	0.145826	1.15699
rs61828234	24	-0.192162	0.825173
rs618409	24	0.0926532	1.09708
rs61856119	24	0.132965	1.14221
rs62178618	24	-0.105163	0.900177
rs62246987	24	0.142868	1.15358
rs632198	24	0.154987	1.16764
rs648458	24	0.12049	1.12805
rs6509508	24	0.120834	1.12844
rs663746	24	-0.10228	0.902777
rs6694009	24	-0.156761	0.854908
rs6738882	24	-0.164368	0.84843
rs6752032	24	-0.127873	0.879965
rs6767470	24	0.102713	1.10817
rs6772801	24	-0.1099	0.895923
rs6862868	24	0.103118	1.10862
rs6911562	24	-0.157214	0.854521
rs6920662	24	-0.19857	0.819902
rs6927637	24	-0.158762	0.8532
rs6966921	24	0.122198	1.12998
rs702737	24	0.190997	1.21046
rs7043914	24	-0.164958	0.847929
rs7045276	24	-0.106308	0.899148
rs71328273	24	-0.0996994	0.905109
rs71574224	24	-0.137225	0.871774
rs7210183	24	-0.0894961	0.914392
rs7219027	24	-0.102389	0.902678
rs72671774	24	-0.116736	0.88982
rs72964222	24	-0.196005	0.822008
rs72971853	24	0.135222	1.14479
rs7302519	24	0.13899	1.14911
rs73028070	24	-0.218254	0.803921
rs73043137	24	0.112422	1.11899
rs73460143	24	-0.179449	0.83573
rs7563789	24	-0.136782	0.872161
rs7566531	24	0.122397	1.1302
rs7600337	24	-0.147776	0.862624
rs7631120	24	-0.164145	0.848619
rs76551793	24	-0.153369	0.857813
rs76962283	24	0.161352	1.1751
rs7835157	24	-0.548134	0.578028
rs7837402	24	-0.169569	0.844029
rs7856882	24	-0.13647	0.872433
rs7875893	24	0.159968	1.17347
rs8013858	24	0.161079	1.17478
rs8036932	24	-0.155424	0.856052
rs808041	24	0.137008	1.14684
rs8098454	24	-0.123971	0.883406
rs8111681	24	-0.123148	0.884133
rs889310	24	-0.127713	0.880106
rs9331896	24	-0.0974369	0.90716
rs9377143	24	0.0909397	1.0952
rs9465894	24	0.156363	1.16925
rs9490795	24	0.112231	1.11877
rs9547210	24	-0.117875	0.888807
rs956354	24	0.134544	1.14402
rs9584391	24	-0.131641	0.876656
rs959454	24	0.176374	1.19288
rs963355	24	-0.129552	0.878489
rs984827	24	0.0994571	1.10457
rs9885180	24	0.181825	1.1994
rs9907950	24	-0.164307	0.848481
rs9940714	24	0.128953	1.13764
rs9942133	24	-0.218153	0.804003
rs9954480	24	-0.165599	0.847386
rs9963538	24	-0.114822	0.891524
rs999605	24	-0.148244	0.86222
rs10035228	23	0.136869	1.14668
rs10104574	23	-0.129671	0.878384
rs10107927	23	0.104762	1.11045
rs10128586	23	-0.147484	0.862876
rs10149162	23	0.104854	1.11055
rs10150744	23	-0.163052	0.849547
rs10158735	23	0.0943798	1.09898
rs10441414	23	0.130725	1.13965
rs10471919	23	-0.121364	0.885711
rs10474533	23	-0.11023	0.895628
rs10503841	23	-0.169443	0.844135
rs10748121	23	-0.220884	0.80181
rs10763013	23	0.172722	1.18854
rs10772008	23	-0.165293	0.847645
rs10781573	23	-0.113694	0.892531
rs10802678	23	-0.11759	0.88906
rs10804615	23	0.0969955	1.10186
rs10824201	23	-0.110128	0.89572
rs10840211	23	-0.268525	0.764507
rs10842210	23	0.0967498	1.10158
rs10853280	23	0.108497	1.1146
rs10864483	23	0.1596	1.17304
rs10882229	23	-0.0946861	0.909658
rs10900826	23	-0.158466	0.853452
rs10926340	23	-0.0949239	0.909442
rs10984519	23	-0.119275	0.887563
rs11069557	23	0.144894	1.15592
rs11081119	23	-0.124947	0.882544
rs11223081	23	-0.109822	0.895994
rs1134004	23	-0.109147	0.896599
rs11592057	23	0.123395	1.13133
rs11657113	23	-0.0824799	0.92083
rs11789458	23	0.100615	1.10585
rs11810856	23	0.201827	1.22364
rs11818524	23	-0.122438	0.884761
rs11841358	23	-0.151991	0.858996
rs11886250	23	-0.225542	0.798084
rs11946808	23	-0.100187	0.904668
rs12063574	23	-0.161116	0.851193
rs12185109	23	-0.126894	0.880827
rs12195401	23	-0.109665	0.896134
rs12346810	23	-0.127191	0.880566
rs12417911	23	0.0995943	1.10472
rs12445600	23	-0.12187	0.885264
rs1245552	23	-0.103427	0.901742
rs12516207	23	-0.145448	0.864635
rs12555837	23	0.111206	1.11762
rs12626864	23	-0.12516	0.882356
rs12650935	23	-0.109626	0.89617
rs12703055	23	0.0973651	1.10226
rs12928384	23	-0.126723	0.880978
rs12954784	23	-0.0928802	0.911303
rs12956970	23	-0.0938071	0.910458
rs12990744	23	0.136104	1.1458
rs13016143	23	-0.105862	0.899549
rs13063116	23	0.169532	1.18475
rs13126183	23	0.0978118	1.10276
rs1324893	23	-0.139405	0.869875
rs13283952	23	0.153095	1.16544
rs13413641	23	0.186289	1.20477
rs13416107	23	-0.155928	0.855621
rs13490	23	0.092852	1.0973
rs1372026	23	0.107863	1.11389
rs1385343	23	-0.0931513	0.911056
rs1443441	23	0.0812124	1.0846
rs1468627	23	-0.162404	0.850097
rs1471838	23	-0.130264	0.877863
rs1501923	23	-0.121874	0.88526
rs1506982	23	-0.137747	0.871319
rs159013	23	0.121628	1.12933
rs1595593	23	-0.0991204	0.905634
rs1597937	23	0.120696	1.12828
rs1602548	23	0.180384	1.19768
rs1637312	23	-0.133914	0.874665
rs16837283	23	-0.127616	0.880191
rs16974961	23	-0.148311	0.862163
rs16992920	23	0.119801	1.12727
rs17007149	23	-0.119191	0.887638
rs17011442	23	-0.121859	0.885274
rs17025520	23	-0.121977	0.885169
rs17115988	23	0.119163	1.12655
rs17125100	23	-0.141651	0.867924
rs17204613	23	-0.162036	0.85041
rs17287570	23	-0.102743	0.902359
rs17302400	23	-0.22374	0.799523
rs17326215	23	-0.123317	0.883983
rs17414873	23	-0.204686	0.814903
rs17542654	23	0.110186	1.11649
rs17576984	23	-0.214537	0.806915
rs17586544	23	-0.122465	0.884737
rs17703684	23	-0.153319	0.857856
rs17787940	23	-0.219255	0.803117
rs17810121	23	-0.163222	0.849402
rs178295	23	-0.105494	0.89988
rs1862892	23	-0.0882625	0.915521
rs1869901	23	-0.0993151	0.905457
rs1883625	23	0.175573	1.19193
rs1886641	23	0.119786	1.12726
rs1908039	23	0.143299	1.15408
rs1925458	23	-0.145944	0.864206
rs193599	23	0.138999	1.14912
rs1958540	23	0.131693	1.14076
rs1986577	23	-0.114628	0.891697
rs2015352	23	0.118729	1.12606
rs205482	23	0.113253	1.11992
rs216625	23	-0.146356	0.86385
rs2166528	23	0.131285	1.14029
rs2181948	23	-0.0854026	0.918143
rs2192508	23	0.110617	1.11697
rs2273381	23	-0.108623	0.897068
rs2280488	23	0.114211	1.12099
rs2282909	23	0.153616	1.16604
rs2312489	23	-0.115881	0.890581
rs2328950	23	-0.173287	0.840897
rs232925	23	-0.10633	0.899128
rs2452919	23	-0.121424	0.885658
rs2460101	23	-0.113124	0.89304
rs2509453	23	-0.116733	0.889823
rs2586258	23	0.101381	1.1067
rs25971	23	0.106454	1.11233
rs2616435	23	0.105229	1.11096
rs2629126	23	-0.0878021	0.915942
rs263213	23	0.114803	1.12165
rs266003	23	0.12693	1.13534
rs2703888	23	-0.146178	0.864004
rs2728054	23	0.10936	1.11556
rs2763025	23	-0.116364	0.890151
rs2821487	23	-0.120887	0.886134
rs2839448	23	-0.116653	0.889894
rs285857	23	0.152038	1.16421
rs2884126	23	0.146394	1.15765
rs2890597	23	-0.140486	0.868936
rs289436	23	0.175344	1.19166
rs2897044	23	-0.129712	0.878348
rs2916205	23	0.136349	1.14608
rs2921023	23	-0.122202	0.88497
rs2926504	23	0.1141	1.12086
rs2942135	23	-0.17546	0.839071
rs2949951	23	-0.104741	0.900558
rs298592	23	-0.130453	0.877698
rs2998308	23	-0.16017	0.851999
rs3133549	23	-0.333462	0.716439
rs34076548	23	0.140037	1.15032
rs34560893	23	-0.196873	0.821295
rs35201618	23	0.208503	1.23183
rs35215409	23	-0.0939932	0.910289
rs35297307	23	-0.155764	0.855761
rs35486269	23	0.155682	1.16845
rs3768696	23	0.121285	1.12895
rs3782522	23	-0.0936501	0.910601
rs3804999	23	0.1089	1.11505
rs3806114	23	-0.1241	0.883291
rs3806887	23	0.185216	1.20348
rs3886378	23	0.112354	1.11891
rs3890820	23	-0.143234	0.866551
rs392606	23	-0.186952	0.829483
rs395879	23	-0.104764	0.900537
rs4074148	23	0.147936	1.15944
rs417609	23	-0.122859	0.884389
rs4316931	23	0.121895	1.12964
rs4339939	23	-0.152367	0.858673
rs4368651	23	-0.122787	0.884452
rs4476863	23	-0.153195	0.857963
rs4631906	23	-0.177528	0.837337
rs4663006	23	-0.107063	0.89847
rs4689835	23	0.109355	1.11556
rs4700745	23	0.0827472	1.08627
rs4714770	23	-0.123494	0.883827
rs4753723	23	-0.146529	0.863701
rs4902173	23	0.122968	1.13085
rs4939832	23	-0.103152	0.901989
rs4943189	23	-0.103341	0.90182
rs4958216	23	-0.154336	0.856984
rs4979597	23	-0.114111	0.892158
rs519000	23	-0.151091	0.85977
rs544725	23	0.121312	1.12898
rs55848327	23	0.121457	1.12914
rs55897190	23	0.129698	1.13848
rs56393516	23	-0.39446	0.674044
rs5748881	23	-0.160704	0.851544
rs5763241	23	-0.122004	0.885145
rs6025720	23	-0.148199	0.86226
rs60524907	23	-0.1447	0.865282
rs6062689	23	0.0850725	1.0888
rs61050034	23	-0.302681	0.738834
rs61762138	23	-0.116362	0.890153
rs61806199	23	0.164524	1.17883
rs61901896	23	0.138226	1.14824
rs61941782	23	0.155705	1.16848
rs61993137	23	0.171126	1.18664
rs62028	23	-0.0998596	0.904965
rs62216431	23	0.190091	1.20936
rs62252308	23	0.106973	1.1129
rs6416650	23	-0.196907	0.821267
rs6430527	23	-0.217223	0.80475
rs6447160	23	0.150015	1.16185
rs646410	23	0.0911553	1.09544
rs6489568	23	-0.120645	0.886349
rs6498944	23	-0.187921	0.828681
rs6664353	23	0.186886	1.20549
rs667805	23	-0.16622	0.84686
rs668112	23	0.188039	1.20688
rs671499	23	0.105734	1.11153
rs676172	23	0.122792	1.13065
rs6789372	23	-0.109085	0.896654
rs6789708	23	-0.113941	0.892311
rs6800922	23	-0.214252	0.807145
rs6802186	23	0.0872344	1.09115
rs6838103	23	-0.112951	0.893195
rs6863273	23	0.143345	1.15413
rs6895139	23	-0.169302	0.844254
rs6901280	23	-0.175639	0.838921
rs6927199	23	-0.147345	0.862996
rs6929961	23	-0.151426	0.859482
rs7044731	23	-0.127619	0.880189
rs7046630	23	-0.155042	0.856379
rs7085418	23	0.115853	1.12283
rs7146567	23	-0.145041	0.864987
rs7153837	23	0.151318	1.16337
rs7191307	23	-0.112698	0.89342
rs7198382	23	-0.12991	0.878175
rs7204028	23	-0.124179	0.883222
rs7211366	23	0.0932134	1.0977
rs7221510	23	0.0998332	1.10499
rs7253506	23	0.136966	1.14679
rs72727453	23	-0.210624	0.810078
rs72752537	23	0.10988	1.11614
rs7278719	23	-0.148776	0.861762
rs7514704	23	-0.254383	0.775395
rs7596463	23	-0.121053	0.885987
rs7632991	23	0.099034	1.1041
rs7675351	23	-0.189128	0.82768
rs7713640	23	0.100534	1.10576
rs77155089	23	-0.199619	0.819043
rs7721851	23	0.0921895	1.09657
rs7735808	23	-0.125027	0.882473
rs7736078	23	-0.10446	0.900811
rs7860776	23	0.107607	1.11361
rs8127332	23	-0.100534	0.904354
rs8181624	23	0.192887	1.21275
rs825584	23	-0.111669	0.89434
rs877414	23	0.120578	1.12815
rs9326977	23	0.13105	1.14002
rs9424040	23	-0.102551	0.902532
rs9428536	23	0.0958285	1.10057
rs9455200	23	-0.133591	0.874948
rs9508815	23	0.112086	1.11861
rs9550872	23	-0.154749	0.856631
rs962087	23	-0.159568	0.852512
rs9657374	23	-0.102536	0.902546
rs970710	23	0.1223	1.13009
rs974673	23	0.110247	1.11655
rs9804152	23	0.12365	1.13162
rs9816912	23	0.143859	1.15472
rs9823976	23	-0.145792	0.864338
rs9831089	23	-0.139277	0.869987
rs9900525	23	-0.156613	0.855035
rs9910138	23	0.108222	1.11429
rs992782	23	0.127779	1.1363
rs9940127	23	-0.160377	0.851823
rs998201	23	0.11936	1.12678
rs10015214	22	0.107016	1.11295
rs1002618	22	0.0993341	1.10444
rs10029180	22	0.128494	1.13711
rs10094006	22	-0.139452	0.869835
rs10128113	22	-0.14018	0.869202
rs10421376	22	-0.122544	0.884667
rs10485891	22	0.0992747	1.10437
rs10491224	22	-0.100384	0.90449
rs10495392	22	0.141673	1.1522
rs10513552	22	0.123402	1.13134
rs10513715	22	-0.163736	0.848966
rs10514303	22	-0.156291	0.85531
rs10739625	22	-0.140202	0.869183
rs10746850	22	-0.0908005	0.9132
rs10851431	22	-0.156218	0.855373
rs10882185	22	0.144219	1.15514
rs10887104	22	0.147572	1.15902
rs10904062	22	-0.153519	0.857684
rs10950344	22	0.11899	1.12636
rs10989613	22	-0.16237	0.850127
rs11022320	22	0.123997	1.13201
rs11088583	22	-0.101466	0.903512
rs11138807	22	0.119344	1.12676
rs11188324	22	0.134302	1.14374
rs11258217	22	0.135686	1.14532
rs11583756	22	-0.138054	0.871051
rs11623526	22	0.0869889	1.09088
rs11655951	22	-0.122481	0.884723
rs11678061	22	-0.144823	0.865175
rs11706594	22	-0.124597	0.882853
rs11808432	22	0.138723	1.14881
rs11815967	22	0.147599	1.15905
rs11852562	22	-0.10609	0.899344
rs11857095	22	-0.152797	0.858304
rs11859871	22	0.137545	1.14745
rs11866244	22	0.126857	1.13526
rs11881471	22	-0.237325	0.788735
rs11908181	22	0.119954	1.12744
rs1202455	22	-0.15595	0.855602
rs12232088	22	0.127431	1.13591
rs12297776	22	0.152525	1.16477
rs12415975	22	-0.131908	0.876422
rs12501740	22	-0.205612	0.814149
rs12530267	22	0.133059	1.14232
rs12569855	22	-0.248644	0.779857
rs12579680	22	0.0953741	1.10007
rs12589061	22	-0.174367	0.839989
rs12598594	22	-0.119201	0.88763
rs12640038	22	0.108298	1.11438
rs12669969	22	-0.117401	0.889229
rs12681615	22	-0.0991811	0.905579
rs12746203	22	0.133571	1.1429
rs12797009	22	0.11739	1.12456
rs12878344	22	-0.109796	0.896017
rs1290217	22	0.140544	1.1509
rs12940187	22	0.121035	1.12866
rs12947666	22	0.125071	1.13323
rs13024531	22	-0.132108	0.876247
rs13031162	22	-0.0969926	0.907563
rs13050844	22	-0.130761	0.877428
rs13165974	22	0.152016	1.16418
rs1317443	22	-0.106401	0.899064
rs13259805	22	0.117605	1.1248
rs13358858	22	-0.177239	0.83758
rs13403956	22	-0.131928	0.876404
rs13424509	22	0.133562	1.14289
rs1347448	22	0.10177	1.10713
rs134819	22	0.122773	1.13063
rs1386784	22	0.162076	1.17595
rs142083615	22	-0.124377	0.883046
rs1424184	22	-0.131921	0.87641
rs1428831	22	-0.0931722	0.911037
rs1464618	22	0.112105	1.11863
rs1561708	22	0.122425	1.13023
rs1649151	22	-0.126551	0.881129
rs166833	22	-0.120397	0.886568
rs16844411	22	0.176193	1.19267
rs16904358	22	0.12565	1.13389
rs16922908	22	0.12925	1.13798
rs16927344	22	0.158004	1.17117
rs16932874	22	0.129319	1.13805
rs16940378	22	0.119301	1.12671
rs16952464	22	0.131687	1.14075
rs16956192	22	0.142208	1.15282
rs1702619	22	-0.15489	0.856509
rs17041030	22	0.0904072	1.09462
rs17095565	22	-0.156923	0.85477
rs17105668	22	-0.163203	0.849419
rs17131658	22	-0.153356	0.857824
rs17142678	22	-0.174984	0.839471
rs17176304	22	-0.120644	0.886349
rs1739091	22	-0.162336	0.850155
rs17425565	22	-0.1163	0.890208
rs17615124	22	0.122322	1.13012
rs17646249	22	-0.151106	0.859757
rs17693438	22	-0.14963	0.861027
rs17736683	22	0.117878	1.12511
rs17748677	22	0.121244	1.1289
rs177495	22	0.091258	1.09555
rs1833710	22	-0.205023	0.814629
rs1919294	22	0.148776	1.16041
rs1937834	22	-0.120271	0.88668
rs1964240	22	0.151397	1.16346
rs198256	22	-0.17534	0.839172
rs2000547	22	-0.168811	0.844669
rs2031959	22	0.101398	1.10672
rs2053709	22	0.174294	1.19041
rs205774	22	-0.101351	0.903616
rs2095451	22	-0.183611	0.832259
rs211981	22	0.101922	1.1073
rs2126108	22	-0.156461	0.855165
rs2162760	22	-0.141697	0.867885
rs2212940	22	-0.134227	0.874391
rs2238091	22	-0.148161	0.862292
rs2239191	22	-0.117433	0.8892
rs2305416	22	0.148069	1.15959
rs2325849	22	-0.103317	0.901841
rs2332916	22	-0.130113	0.877996
rs235019	22	0.122539	1.13036
rs2421917	22	0.140784	1.15118
rs2459529	22	-0.14508	0.864953
[truncated: 46,980 more rows]
